# Supplementary material for: The association of eicosanoids with lung structure and function: Findings from the Multi-Ethnic Study of Atherosclerosis lung study and Framingham Heart Study
Source: PLoS One. 2026 Jun 30;21(6):e0351692. doi: 10.1371/journal.pone.0351692 (PMC13318034; doi:10.1371/journal.pone.0351692)
Supplement: S2 Table — (XLSX) [file pone.0351692.s003.xlsx]

## Sheet: Sheet1
			PPFEV1				PPFVC				FEV1/FVC
Putative Metabolite ID	m/z	Retention time, min	coef	SE	p	FDR q	coef	SE	p	FDR q	coef	SE	p	FDR q
	267.197	3.94667	-1.46513	0.369725	7.56583e-05	0.014829	-1.20104	0.330428	0.000282432	0.0253828	-0.00289234	0.00166351	0.0821816	0.570529
9-HODE	295.228	4.736	-0.964211	0.325314	0.00305897	0.0888234	-0.362685	0.290946	0.212643	0.502253	-0.00558903	0.0014596	0.000130974	0.0198997
	297.241	4.588	-1.37797	0.490706	0.00501218	0.106184	-1.42661	0.438207	0.00114313	0.0497895	-0.000909697	0.00220619	0.680119	0.956337
	299.259	5.63017	-0.648534	0.376258	0.0848658	0.346597	0.108094	0.336286	0.747902	0.879502	-0.00636294	0.0016868	0.000164657	0.0198997
	299.259	5.81517	-1.10542	0.38037	0.00368299	0.0954978	-0.333927	0.340199	0.326386	0.604206	-0.00697643	0.00170601	4.42923e-05	0.0115751
	299.259	5.56233	-0.740612	0.330723	0.0251976	0.220053	-0.0270472	0.295684	0.927122	0.96146	-0.00624293	0.00148234	2.604e-05	0.0115751
	311.223	3.0525	1.4283	0.337101	2.32703e-05	0.00891347	1.20305	0.30125	6.65112e-05	0.0173816	0.00181183	0.0015176	0.232612	0.753271
	315.254	4.0145	0.842168	0.341975	0.0138416	0.155026	1.17454	0.30511	0.000120576	0.0204548	-0.00220861	0.00153664	0.150728	0.691056
	323.223	4.54483	1.18895	0.33551	0.000399976	0.0447973	1.13415	0.299658	0.000156542	0.0204548	0.000989346	0.00150944	0.512231	0.913968
	333.208	3.46567	1.39242	0.335536	3.41077e-05	0.00891347	1.35107	0.29962	6.73066e-06	0.00527684	0.000323673	0.00151071	0.830363	0.988531
12-HpETE	335.219	4.97033	0.817797	0.331972	0.0138113	0.155026	0.966324	0.296373	0.00112345	0.0497895	-0.00112233	0.00149204	0.451978	0.892102
15-HpETE	335.223	4.55717	0.917399	0.361187	0.011132	0.137973	1.16815	0.322352	0.000294641	0.0253828	-0.00137931	0.00162339	0.395585	0.852
LTB3 analog	337.239	4.5695	1.23114	0.327191	0.00017096	0.0268065	0.898368	0.292514	0.00214933	0.0648573	0.00261548	0.00147176	0.0756422	0.559467
Putative dihydroxy-20:3	337.24	4.84083	0.724963	0.30642	0.018043	0.186128	0.942783	0.27349	0.000573433	0.0330689	-0.00132264	0.00137702	0.336868	0.800933
	341.27	4.71133	-1.09712	0.348987	0.00168291	0.077612	-0.2643	0.31221	0.39731	0.662771	-0.00651213	0.00156545	3.26484e-05	0.0115751
4-HDoHE	343.23	5.43283	-0.813333	0.325786	0.0125899	0.145154	-1.00581	0.290799	0.000549464	0.0330689	0.000718789	0.00146434	0.623556	0.943629
	349.203	1.184	0.914246	0.321676	0.00450879	0.103967	0.987814	0.287217	0.000590516	0.0330689	-0.000246551	0.00144632	0.864652	0.991582
	349.239	5.34958	1.18708	0.367377	0.00124471	0.0750657	1.18087	0.328083	0.00032376	0.0253828	-2.19864e-05	0.00165239	0.989385	0.999584
EPA	361.238	6.32083	-1.00798	0.31433	0.00135518	0.0758903	-1.06733	0.280639	0.000145417	0.0204548	-0.000434917	0.00141374	0.758379	0.971326
	367.21	3.36083	-1.22519	0.444305	0.00585558	0.106685	-0.254202	0.397365	0.522399	0.754256	-0.00787748	0.00199284	7.88296e-05	0.0154506
	375.22	3.59825	-1.90005	0.396215	1.69426e-06	0.0013283	-1.4166	0.354344	6.53269e-05	0.0173816	-0.00399158	0.00178412	0.0253342	0.355287
	377.234	2.4235	0.573888	0.338004	0.0896261	0.351334	1.06185	0.301533	0.000434874	0.0309947	-0.00369431	0.00151719	0.0149453	0.24622
	379.252	4.0145	1.22124	0.397527	0.0021429	0.0840016	1.17032	0.355066	0.000990867	0.0485525	0.0012664	0.00178759	0.478724	0.908859
Hydroxyoctadecanoic acid isomer 1	381.262	5.54383	-1.02893	0.403326	0.0107824	0.137973	-0.258795	0.36065	0.473066	0.728652	-0.00678992	0.00180916	0.000177676	0.0198997
	397.179	1.48617	1.66135	0.453386	0.0002519	0.0329149	1.46793	0.405064	0.000294509	0.0253828	0.00215444	0.00203982	0.290957	0.771828
	417.226	2.91683	0.936901	0.339854	0.00586951	0.106685	1.01952	0.30345	0.000788977	0.0412372	-0.000441142	0.00152793	0.772814	0.971326
